# Supplementary material for: aBravo Is a Novel Aedes aegypti Antiviral Protein That Interacts with, but Acts Independently of, the Exogenous siRNA Pathway Effector Dicer 2
Source: Viruses. 2020 Jul 11;12(7):748. doi: 10.3390/v12070748 (PMC7411624; doi:10.3390/v12070748)
Supplement: Supplementary file 1 [file viruses-12-00748-s001.zip]

Archive with 5 entries (5 files):
- SFig1.png
- Supplementary File S1.pdf
- Supplementary File S2.pdf
- Supplementary Table S1.docx
- Supplementary Table S2.xlsx
