# Supplementary material for: aBravo Is a Novel Aedes aegypti Antiviral Protein That Interacts with, but Acts Independently of, the Exogenous siRNA Pathway Effector Dicer 2
Source: Viruses. 2020 Jul 11;12(7):748. doi: 10.3390/v12070748 (PMC7411624; doi:10.3390/v12070748)
Supplement: Supplementary file 1 [file viruses-12-00748-s001.zip › Supplementary Table S2.xlsx]

## Sheet: Sheet1
Summary of proteins identified by mass-spectrometry
Protein IDs	Majority protein IDs	Fasta headers	Peptides Dcr2_1	Peptides Dcr2_2	Peptides Dcr2_3	Peptides eGFP_1	Peptides eGFP_2	Peptides eGFP_3	Razor + unique peptides Dcr2_1	Razor + unique peptides Dcr2_2	Razor + unique peptides Dcr2_3	Razor + unique peptides eGFP_1	Razor + unique peptides eGFP_2	Razor + unique peptides eGFP_3	Unique peptides Dcr2_1	Unique peptides Dcr2_2	Unique peptides Dcr2_3	Unique peptides eGFP_1	Unique peptides eGFP_2	Unique peptides eGFP_3	LFQ intensity Dcr2_1	LFQ intensity Dcr2_2	LFQ intensity Dcr2_3	LFQ intensity eGFP_1	LFQ intensity eGFP_2	LFQ intensity eGFP_3
Q16MU8	Q16MU8	>tr|Q16MU8|Q16MU8_AEDAE AAEL012187-PA OS=Aedes aegypti GN=AAEL012187 PE=4 SV=1	0	0	0	0	1	1	0	0	0	0	1	1	0	0	0	0	1	1	0	0	0	0	111770	0
Q170R5	Q170R5	>tr|Q170R5|Q170R5_AEDAE AAEL007823-PA OS=Aedes aegypti GN=AAEL007823 PE=3 SV=1	0	0	0	0	1	0	0	0	0	0	1	0	0	0	0	0	1	0	0	0	0	0	270010	0
Q17ML1	Q17ML1	>tr|Q17ML1|Q17ML1_AEDAE AAEL000984-PA (Fragment) OS=Aedes aegypti GN=AAEL000984 PE=4 SV=1	0	0	0	0	1	0	0	0	0	0	1	0	0	0	0	0	1	0	0	0	0	0	392250	0
Q17K50	Q17K50	>tr|Q17K50|Q17K50_AEDAE AAEL001803-PA (Fragment) OS=Aedes aegypti GN=AAEL001803 PE=4 SV=1	0	0	0	0	1	0	0	0	0	0	1	0	0	0	0	0	1	0	0	0	0	0	699890	0
Q16MP2	Q16MP2	>tr|Q16MP2|Q16MP2_AEDAE AAEL012236-PA OS=Aedes aegypti GN=AAEL012236 PE=4 SV=1	1	0	0	0	2	0	1	0	0	0	2	0	1	0	0	0	2	0	0	0	0	0	2271300	0
Q17LW0	Q17LW0	>sp|Q17LW0|MYO7A_AEDAE Myosin-VIIa OS=Aedes aegypti GN=ck PE=3 SV=1	0	1	1	0	1	0	0	1	1	0	1	0	0	1	1	0	1	0	0	0	0	0	3737400	0
Q178Q6	Q178Q6	>tr|Q178Q6|Q178Q6_AEDAE AAEL005801-PA OS=Aedes aegypti GN=AAEL005801 PE=3 SV=1	1	0	0	0	1	0	1	0	0	0	1	0	1	0	0	0	1	0	0	0	0	0	5962000	0
Q17DS7	Q17DS7	>tr|Q17DS7|Q17DS7_AEDAE AAEL004068-PA OS=Aedes aegypti GN=AAEL004068 PE=4 SV=1	0	0	0	1	1	0	0	0	0	1	1	0	0	0	0	1	1	0	0	0	0	0	8235500	0
Q16EW7	Q16EW7	>tr|Q16EW7|Q16EW7_AEDAE AAEL014992-PA (Fragment) OS=Aedes aegypti GN=AAEL014992 PE=4 SV=1	1	0	0	0	1	0	1	0	0	0	1	0	1	0	0	0	1	0	0	0	0	0	14565000	0
Q16Z39	Q16Z39	>tr|Q16Z39|Q16Z39_AEDAE AAEL008327-PA OS=Aedes aegypti GN=AAEL008327 PE=4 SV=1	1	0	0	0	1	0	1	0	0	0	1	0	1	0	0	0	1	0	0	0	0	0	22134000	0
Q17HZ8	Q17HZ8	>tr|Q17HZ8|Q17HZ8_AEDAE AAEL002514-PA OS=Aedes aegypti GN=AAEL002514 PE=4 SV=1	1	0	0	0	1	0	1	0	0	0	1	0	1	0	0	0	1	0	0	0	0	0	32991000	0
Q176B4	Q176B4	>tr|Q176B4|Q176B4_AEDAE AAEL006468-PA OS=Aedes aegypti GN=AAEL006468 PE=4 SV=1	0	0	0	0	1	0	0	0	0	0	1	0	0	0	0	0	1	0	0	0	0	0	65941000	0
Q16EQ1	Q16EQ1	>tr|Q16EQ1|Q16EQ1_AEDAE AAEL015065-PA OS=Aedes aegypti GN=AAEL015065 PE=4 SV=1	1	1	0	1	2	1	1	1	0	1	2	1	1	1	0	1	2	1	0	0	0	0	491740000	0
Q16RM8	Q16RM8	>tr|Q16RM8|Q16RM8_AEDAE AAEL010901-PA OS=Aedes aegypti GN=AAEL010901 PE=4 SV=1	1	0	0	1	0	0	1	0	0	1	0	0	1	0	0	1	0	0	0	0	0	2848500	0	0
Q1HR36;Q16QZ7	Q1HR36;Q16QZ7	>sp|Q1HR36|1433Z_AEDAE 14-3-3 protein eGFPta OS=Aedes aegypti GN=14-3-3eGFPta PE=2 SV=1;>tr|Q16QZ7|Q16QZ7_AEDAE AAEL011116-PA OS=Aedes aegypti GN=AAEL011116 PE=3 SV=1	0	0	0	1	0	0	0	0	0	1	0	0	0	0	0	1	0	0	0	0	0	3108600	0	0
J9HYM2	J9HYM2	>tr|J9HYM2|J9HYM2_AEDAE Glyceraldehyde-3-phosphate dehydrogenase OS=Aedes aegypti GN=AaeL_AAEL016984 PE=3 SV=1	0	0	0	1	0	0	0	0	0	1	0	0	0	0	0	1	0	0	0	0	0	3903000	0	0
Q177G0	Q177G0	>tr|Q177G0|Q177G0_AEDAE AAEL006125-PA OS=Aedes aegypti GN=AAEL006125 PE=4 SV=1	0	0	0	1	0	0	0	0	0	1	0	0	0	0	0	1	0	0	0	0	0	6897200	0	0
Q1HR88;J9HYQ9	Q1HR88;J9HYQ9	>tr|Q1HR88|Q1HR88_AEDAE Elongation factor 1-alpha OS=Aedes aegypti GN=AaeL_AAEL017096 PE=2 SV=1;>tr|J9HYQ9|J9HYQ9_AEDAE Elongation factor 1-alpha OS=Aedes aegypti GN=AaeL_AAEL017301 PE=3 SV=1	1	0	0	2	1	0	1	0	0	2	1	0	1	0	0	2	1	0	0	0	0	18761000	0	0
Q16N35	Q16N35	>tr|Q16N35|Q16N35_AEDAE AAEL012101-PA OS=Aedes aegypti GN=AAEL012101 PE=3 SV=1	0	0	1	2	0	0	0	0	0	1	0	0	0	0	0	1	0	0	0	0	0	22203000	0	0
Q17GX9;Q17B47;CON__ENSEMBL:ENSBTAP00000025008	Q17GX9	>tr|Q17GX9|Q17GX9_AEDAE AAEL002851-PA OS=Aedes aegypti GN=AAEL002851 PE=3 SV=1	1	0	1	3	0	0	1	0	1	3	0	0	0	0	1	3	0	0	0	0	0	71456000	0	0
Q16QR7;Q178A9;P49128;Q6QNY2;Q17KG3;Q17C87;Q17C86;Q16VS2;Q178B0	Q16QR7;Q178A9;P49128;Q6QNY2;Q17KG3;Q17C87	>tr|Q16QR7|Q16QR7_AEDAE AAEL011197-PA OS=Aedes aegypti GN=AAEL011197 PE=3 SV=1;>tr|Q178A9|Q178A9_AEDAE AAEL005961-PA OS=Aedes aegypti GN=AAEL005961 PE=3 SV=1;>sp|P49128|ACT1_AEDAE Actin-1 OS=Aedes aegypti GN=ACT-1 PE=2 SV=2;>tr|Q6QNY2|Q6QNY2_AEDAE AAEL0019	2	0	0	8	1	0	2	0	0	8	1	0	2	0	0	8	1	0	0	0	0	90524000	0	0
Q17L59	Q17L59	>tr|Q17L59|Q17L59_AEDAE AAEL001469-PA OS=Aedes aegypti GN=AAEL001469 PE=4 SV=1	0	0	0	1	0	0	0	0	0	1	0	0	0	0	0	1	0	0	0	0	0	155270000	0	0
J9HG89	J9HG89	>tr|J9HG89|J9HG89_AEDAE AAEL017311-PA OS=Aedes aegypti GN=AaeL_AAEL017311 PE=4 SV=1	1	1	1	0	0	0	1	1	1	0	0	0	1	1	1	0	0	0	0	0	5868300	0	0	0
Q16ZR8	Q16ZR8	>sp|Q16ZR8|RSSA_AEDAE 40S ribosomal protein SA OS=Aedes aegypti GN=AAEL008083 PE=2 SV=2	1	0	2	0	0	0	1	0	2	0	0	0	1	0	2	0	0	0	0	0	40563000	0	0	0
Q17EH0	Q17EH0	>tr|Q17EH0|Q17EH0_AEDAE AAEL003845-PA (Fragment) OS=Aedes aegypti GN=AAEL003845 PE=3 SV=1	1	1	0	0	0	0	1	1	0	0	0	0	1	1	0	0	0	0	0	1884300	0	0	0	0
Q17PG5	Q17PG5	>tr|Q17PG5|Q17PG5_AEDAE AAEL000315-PA OS=Aedes aegypti GN=AAEL000315 PE=4 SV=1	1	0	0	0	0	0	1	0	0	0	0	0	1	0	0	0	0	0	279600	0	0	0	0	0
Q178E2	Q178E2	>tr|Q178E2|Q178E2_AEDAE AAEL005927-PA OS=Aedes aegypti GN=AAEL005927 PE=4 SV=1	1	1	1	0	0	0	1	1	1	0	0	0	1	1	1	0	0	0	656730	0	0	0	0	0
EGFP	EGFP;CON__Q9U6Y5	>nw|EGFP|Extra_proteins_from_MARGUS;>Q9U6Y5 SWISS-PROT:Q9U6Y5 Green fluorescent protein (GFP-Cter-HisTag)	3	6	4	17	19	13	3	6	4	17	19	13	3	6	4	17	19	13	1015700	8802500	9389000	10772000000	13089000000	5959200000
Q174F2;Q174F3	Q174F2;Q174F3	>tr|Q174F2|Q174F2_AEDAE AAEL006915-PA OS=Aedes aegypti GN=AAEL006915 PE=4 SV=1;>tr|Q174F3|Q174F3_AEDAE AAEL006915-PB OS=Aedes aegypti GN=AAEL006915 PE=4 SV=1	1	0	0	0	0	0	1	0	0	0	0	0	1	0	0	0	0	0	1646700	0	0	0	0	0
Q16PB1	Q16PB1	>tr|Q16PB1|Q16PB1_AEDAE AAEL011701-PA OS=Aedes aegypti GN=AAEL011701 PE=4 SV=1	1	0	0	0	0	0	1	0	0	0	0	0	1	0	0	0	0	0	2031800	0	0	0	0	0
Q0IEM1	Q0IEM1	>tr|Q0IEM1|Q0IEM1_AEDAE AAEL009496-PA OS=Aedes aegypti GN=AAEL009496 PE=4 SV=1	1	0	0	0	0	0	1	0	0	0	0	0	1	0	0	0	0	0	2107200	0	0	0	0	0
Q0IGF6	Q0IGF6	>tr|Q0IGF6|Q0IGF6_AEDAE AAEL000386-PA OS=Aedes aegypti GN=AAEL000386 PE=4 SV=1	1	0	0	0	0	0	1	0	0	0	0	0	1	0	0	0	0	0	3039100	0	0	0	0	0
C5J0H4	C5J0H4	>tr|C5J0H4|C5J0H4_AEDAE AAEL017251-PA OS=Aedes aegypti GN=AGO2 PE=2 SV=1	2	3	4	1	1	1	2	3	4	1	1	1	2	3	4	1	1	1	3180500	1293500	1527600	0	0	17823000
Q16Q18	Q16Q18	>tr|Q16Q18|Q16Q18_AEDAE AAEL011447-PA OS=Aedes aegypti GN=AAEL011447 PE=4 SV=1	2	1	0	0	2	2	2	1	0	0	2	2	2	1	0	0	2	2	6156800	0	0	0	4022100	6110200
Q16PH6	Q16PH6	>tr|Q16PH6|Q16PH6_AEDAE AAEL011632-PA OS=Aedes aegypti GN=AAEL011632 PE=4 SV=1	2	0	0	0	1	0	2	0	0	0	1	0	2	0	0	0	1	0	6619300	0	0	0	0	0
Q17KP3	Q17KP3	>tr|Q17KP3|Q17KP3_AEDAE AAEL001612-PA OS=Aedes aegypti GN=AAEL001612 PE=4 SV=1	2	0	0	0	0	0	2	0	0	0	0	0	2	0	0	0	0	0	6759300	0	0	0	0	0
Q4F6X0;J9HFW1	Q4F6X0;J9HFW1	>tr|Q4F6X0|Q4F6X0_AEDAE AAEL008192-PA OS=Aedes aegypti GN=AAEL008192 PE=2 SV=1;>tr|J9HFW1|J9HFW1_AEDAE AAEL008192-PB OS=Aedes aegypti GN=AaeL_AAEL008192 PE=3 SV=1	3	1	0	0	0	0	3	1	0	0	0	0	3	1	0	0	0	0	7806200	0	0	0	0	0
J9HFH4	J9HFH4	>tr|J9HFH4|J9HFH4_AEDAE AAEL017116-PA OS=Aedes aegypti GN=AaeL_AAEL017116 PE=4 SV=1	6	0	0	0	0	0	6	0	0	0	0	0	6	0	0	0	0	0	8880600	0	0	0	0	0
Q17D57	Q17D57	>tr|Q17D57|Q17D57_AEDAE AAEL004317-PA OS=Aedes aegypti GN=AAEL004317 PE=4 SV=1	2	3	1	0	0	0	2	3	1	0	0	0	2	3	1	0	0	0	9219700	29643000	0	0	0	0
Q1HRJ1	Q1HRJ1	>tr|Q1HRJ1|Q1HRJ1_AEDAE AAEL008353-PA OS=Aedes aegypti GN=AAEL008353 PE=2 SV=1	2	0	0	0	0	0	2	0	0	0	0	0	2	0	0	0	0	0	10221000	0	0	0	0	0
Q1HR66	Q1HR66	>tr|Q1HR66|Q1HR66_AEDAE Polyadenylate-binding protein OS=Aedes aegypti GN=AAEL010318 PE=2 SV=1	2	2	1	0	1	0	2	2	1	0	1	0	2	2	1	0	1	0	11493000	10867000	0	0	0	0
Q1HR69	Q1HR69	>tr|Q1HR69|Q1HR69_AEDAE AAEL017349-PA OS=Aedes aegypti GN=AaeL_AAEL017349 PE=2 SV=1	3	2	3	3	0	0	3	2	3	3	0	0	3	2	3	3	0	0	12584000	13318000	25287000	5165400	0	0
Q1HRM9;Q16FZ1	Q1HRM9;Q16FZ1	>tr|Q1HRM9|Q1HRM9_AEDAE 60S acidic ribosomal protein P2 OS=Aedes aegypti GN=AAEL014583 PE=2 SV=1;>tr|Q16FZ1|Q16FZ1_AEDAE AAEL014583-PC OS=Aedes aegypti GN=AAEL014583 PE=3 SV=1	3	2	3	1	1	0	3	2	3	1	1	0	3	2	3	1	1	0	19589000	1629100	8265400	0	0	0
Q16IV1;Q7KF35;Q17N50;Q17E98;Q17E99;Q16QP5;Q17IF2;Q173F2;Q16IG7	Q16IV1;Q7KF35;Q17N50;Q17E98;Q17E99	>tr|Q16IV1|Q16IV1_AEDAE AAEL013536-PA OS=Aedes aegypti GN=AAEL013536 PE=4 SV=1;>tr|Q7KF35|Q7KF35_AEDAE AAEL006511-PA OS=Aedes aegypti GN=Ub52 PE=2 SV=1;>tr|Q17N50|Q17N50_AEDAE AAEL000795-PA OS=Aedes aegypti GN=AAEL000795 PE=4 SV=1;>tr|Q17E98|Q17E98_AEDAE A	3	0	1	2	2	0	3	0	1	2	2	0	3	0	1	2	2	0	23654000	0	0	19386000	9934500	0
Q16FB1;Q16PM4	Q16FB1;Q16PM4	>tr|Q16FB1|Q16FB1_AEDAE 60S ribosomal protein L27 OS=Aedes aegypti GN=AAEL011587 PE=3 SV=1;>tr|Q16PM4|Q16PM4_AEDAE AAEL011587-PB OS=Aedes aegypti GN=AAEL011587 PE=4 SV=1	2	0	0	0	1	0	2	0	0	0	1	0	2	0	0	0	1	0	23656000	0	0	0	0	0
Q1HRP7;Q17BC2;Q17FT7;Q16VR0;Q16X79;Q17PA3;Q16IP6;Q16FG5	Q1HRP7;Q17BC2	>tr|Q1HRP7|Q1HRP7_AEDAE 60S acidic ribosomal protein P1 OS=Aedes aegypti GN=AAEL003530 PE=2 SV=1;>tr|Q17BC2|Q17BC2_AEDAE AAEL005027-PA OS=Aedes aegypti GN=AAEL005027 PE=3 SV=1	2	1	0	0	1	0	2	1	0	0	1	0	2	1	0	0	1	0	27959000	0	0	0	0	0
Q0IFK9;Q0IFL0	Q0IFK9;Q0IFL0	>tr|Q0IFK9|Q0IFK9_AEDAE AAEL004699-PA OS=Aedes aegypti GN=AAEL004699 PE=4 SV=1;>tr|Q0IFL0|Q0IFL0_AEDAE AAEL004699-PB OS=Aedes aegypti GN=AAEL004699 PE=4 SV=1	10	9	11	1	0	0	10	9	11	1	0	0	10	9	11	1	0	0	29536000	51881000	91000000	0	0	0
Q16P61	Q16P61	>tr|Q16P61|Q16P61_AEDAE AAEL011753-PA OS=Aedes aegypti GN=AAEL011753 PE=4 SV=1	6	6	5	0	0	0	6	6	5	0	0	0	6	6	5	0	0	0	44367000	38918000	106460000	0	0	0
Q16Y15	Q16Y15	>tr|Q16Y15|Q16Y15_AEDAE AAEL008687-PA OS=Aedes aegypti GN=AAEL008687 PE=2 SV=1	15	13	13	0	1	0	15	13	13	0	1	0	15	13	13	0	1	0	764210000	609130000	821050000	0	0	0
Q174T8	Q174T8	>tr|Q174T8|Q174T8_AEDAE AAEL006794-PA OS=Aedes aegypti GN=AAEL006794 PE=4 SV=1	57	45	38	0	3	1	57	45	38	0	3	1	57	45	38	0	3	1	3179200000	1089800000	2183900000	0	78120000	0
